# Supplementary material for: Identification of Candidate Parkinson Disease Genes by Integrating Genome-Wide Association Study, Expression, and Epigenetic Data Sets
Source: JAMA Neurol. 2021 Feb 1;78(4):1–10. doi: 10.1001/jamaneurol.2020.5257 (PMC7851759; doi:10.1001/jamaneurol.2020.5257)
Supplement: Supplement 3. — eTable 2. [file jamaneurol-e205257-s003.xlsx]

## Sheet: supplementary_table_1_all_signi
Kia DA, Zhang D, Guelfi S, et al; United Kingdom Brain Expression Consortium (UKBEC); International Parkinson’s Disease Genomics Consortium (IPDGC). Identification of candidate Parkinson disease genes by integrating genome-wide association study, expression, and epigenetic data sets. JAMA Neurol. Published online February 1, 2021. doi:10.1001/jamaneurol.2020.5257
eQTL_dataset	sequencing_method	gene_symbol	tissue	braineac_probe_id	nsnps	PPH0	PPH1	PPH2	PPH3	PPH4	PD_top_snp	coloc_top_snp	coloc_SNP_PPH4	coloc_eQTL_effect_allele	coloc_eQTL_other_allele	coloc_eQTL_beta	coloc_eQTL_SE	coloc_eQTL_Freq1	coloc_eQTL_p_val	coloc_PD_Al1	coloc_PD_Al2	coloc_PD_beta	coloc_PD_SE	coloc_PD_Freq1	coloc_PD_p_val
braineac	microarray	RAB7L1	aveALL	t2452667	2876	6.53e-21	8.86e-21	0.0117574	0.0149657	0.973277	chr1:205739266	chr1:205719532	0.401562	A	G	0.0619238	0.0134917	0.52985	1.02e-05	G	A	-0.1159	0.0112	0.4349	4.87e-25
braineac	microarray	OXTR	TCTX	t2661992	5477	0.00831147	0.0158154	0.00505963	0.0086655	0.962148	chr3:8811646	chr3:8811646	0.743373	G	A	-0.237991	0.0452006	0.59596	6.44e-07	G	A	0.0567	0.0124	0.6041	4.64e-06
braineac	microarray	GALC	TCTX	t3575103	4315	1.81e-06	6.21e-06	0.0135081	0.0453563	0.941128	chr14:88472612	chr14:88472612	0.19787	C	T	-0.149603	0.0312593	0.58048	5.02e-06	C	T	-0.0692	0.0112	0.559	6.22e-10
braineac	microarray	GPNMB	OCTX	t2992814	4809	4.83e-17	8.04e-14	3.82e-05	0.0626584	0.937303	chr7:23269065	chr7:23286315	0.114624	G	A	0.37238	0.057362	0.61194	1.73e-09	G	A	0.0974	0.0114	0.5961	1.81e-17
braineac	microarray	GPNMB	PUTM	t2992814	4809	6.11e-16	8.54e-14	0.000484	0.0666538	0.932863	chr7:23269065	chr7:23262435	0.0966606	T	A	0.491806	0.083704	0.60825	3.48e-08	T	A	0.0983	0.0115	0.6006	1.52e-17
braineac	microarray	OXTR	FCTX	t2661992	5477	0.0137741	0.0286469	0.00838502	0.0165062	0.932688	chr3:8811646	chr3:8811646	0.57321	G	A	-0.18445	0.0366367	0.59596	1.63e-06	G	A	0.0567	0.0124	0.6041	4.64e-06
braineac	microarray	GPNMB	aveALL	t2992814	4809	1.16e-20	8.69e-14	9.21e-09	0.0677988	0.932201	chr7:23269065	chr7:23286315	0.285946	G	A	0.330277	0.0400227	0.61194	1.39e-13	G	A	0.0974	0.0114	0.5961	1.81e-17
braineac	microarray	GPNMB	CRBL	t2992814	4809	1.79e-14	9.27e-14	0.0141709	0.0724621	0.913367	chr7:23269065	chr7:23262435	0.0947141	T	A	0.273199	0.0554851	0.60825	2.57e-06	T	A	0.0983	0.0115	0.6006	1.52e-17
braineac	microarray	PM20D1	OCTX	t2452724	2865	4.03e-20	3e-20	0.0724336	0.0530591	0.874507	chr1:205739266	chr1:205719532	0.488314	A	G	0.0794363	0.0198031	0.52985	0.000102	G	A	-0.1159	0.0112	0.4349	4.87e-25
braineac	microarray	GPNMB	HIPP	t2992814	4809	2.31e-15	1.71e-13	0.0018286	0.134458	0.863713	chr7:23269065	chr7:23286315	0.138849	G	A	0.430375	0.0768924	0.61194	1.4e-07	G	A	0.0974	0.0114	0.5961	1.81e-17
braineac	microarray	LACTB	MEDU	t3597421	4073	0.00954232	0.00904998	0.0613824	0.0573527	0.862673	chr15:63374825	chr15:63374825	0.936289	C	A	-0.129017	0.0308785	0.4958	5.69e-05	C	A	-0.068	0.013	0.5274	1.71e-07
braineac	microarray	CD38	PUTM	t2719656	4441	4.03e-15	2.26e-15	0.0891322	0.0490903	0.861777	chr4:15737348	chr4:15737882	0.313388	T	C	-0.257951	0.0635916	0.53739	8.64e-05	C	T	-0.1023	0.0112	0.4439	8.05e-20
braineac	microarray	CCDC155	CRBL	t3838444	3740	2.77e-05	0.0423706	8.11e-05	0.123041	0.834479	chr19:49592980	chr19:49886219	0.0270531	T	A	-0.169683	0.0256966	0.75373	9.71e-10	T	A	0.0566	0.0134	0.7606	2.31e-05
braineac	microarray	WDR6	THAL	t2621917	1852	7.73e-08	0.000665	2.05e-05	0.175119	0.824196	chr3:48748989	chr3:48748989	0.16714	T	G	-0.194315	0.0293618	0.70895	1.03e-09	G	T	-0.0683	0.0119	0.3535	9.83e-09
braineac	microarray	OXTR	aveALL	t2661992	5477	0.0515991	0.0587166	0.0314111	0.0349205	0.823353	chr3:8811646	chr3:8811646	0.648527	G	A	-0.154603	0.0332121	0.59596	7.79e-06	G	A	0.0567	0.0124	0.6041	4.64e-06
braineac	microarray	SPPL2B	aveALL	t3816424	4339	1.29e-05	0.0001	0.0203977	0.157722	0.821767	chr19:2341047	chr19:2358485	0.165051	T	C	-0.0465564	0.00903674	0.60048	9.17e-07	C	T	0.065	0.0117	0.3998	2.77e-08
braineac	microarray	HLA-DQA2	THAL	t2903258	10851	3.05e-13	2.65e-12	0.0190568	0.164854	0.816089	chr6:32577973	chr6:32577973	0.624378	T	G	-0.299314	0.0592308	0.81732	1.54e-06	T	G	0.1579	0.0186	0.8429	1.72e-17
braineac	microarray	HLA-DQA2	aveALL	t2903258	10851	7.92e-21	3.14e-12	4.95e-10	0.195372	0.804628	chr6:32577973	chr6:32577973	0.900538	T	G	-0.210939	0.0229626	0.81732	7.47e-16	T	G	0.1579	0.0186	0.8429	1.72e-17
braineac	microarray	TMEM163	FCTX	t2577482	3637	6.6e-17	8.53e-17	0.0856641	0.110015	0.804321	chr2:135539967	chr2:135539967	0.375626	C	T	0.12773	0.0308332	0.66418	6.28e-05	C	T	0.1141	0.0119	0.5573	6.54e-22
braineac	microarray	WDR6	WHMT	t2621917	1852	5.99e-05	0.000691	0.0158535	0.182065	0.801331	chr3:48748989	chr3:48748989	0.312136	T	G	-0.156793	0.0319	0.70895	2.64e-06	G	T	-0.0683	0.0119	0.3535	9.83e-09
braineac	microarray	SPPL2B	HIPP	t3816424	4339	1.06e-05	0.000117	0.0167362	0.183831	0.799305	chr19:2341047	chr19:2358485	0.1893	T	C	-0.071909	0.0137997	0.60048	7.92e-07	C	T	0.065	0.0117	0.3998	2.77e-08
braineac	microarray	MRPL43	FCTX	t3303652	2972	0.000125	0.049177	0.000448	0.174872	0.775378	chr10:102896849	chr10:102747363	0.607469	G	T	-0.156508	0.0246166	0.64925	3.49e-09	G	T	-0.0586	0.0128	0.683	4.42e-06
braineac	microarray	PILRB	HIPP	t3015442	2322	0.0153681	0.0872008	0.0208413	0.117498	0.759092	chr7:100089860	chr7:100089860	0.245061	T	C	-0.132988	0.0271268	0.79762	3e-06	T	C	0.0741	0.0161	0.8142	4.15e-06
braineac	microarray	TMEM17	aveALL	t2555830	3072	0.0100763	0.00489943	0.15466	0.0744449	0.755919	chr2:62719126	chr2:62719126	0.290803	T	A	-0.067948	0.0178106	0.59318	0.000208	T	A	0.0653	0.0126	0.6191	2.3e-07
braineac	microarray	GPNMB	TCTX	t2992814	4809	1.31e-19	3.1e-13	1.04e-07	0.244682	0.755318	chr7:23269065	chr7:23232659	0.141737	T	C	0.512485	0.0642836	0.62396	1.16e-12	T	C	0.0995	0.012	0.6209	1.31e-16
GTEx	RNA-seq	HIP1R	Brain_Cerebellum	NA	5028	2.9e-24	9.61e-22	3.48e-06	0.000154	0.999842	chr12:123326598	chr12:123326598	0.999995	T	G	-0.412223	0.0595314	NA	2.52e-10	G	T	-0.1555	0.015	0.6313	4.38e-25
GTEx	RNA-seq	RAB7L1	Brain_Cerebellum	NA	4092	8.61e-26	2.19e-21	1.55e-07	0.00294884	0.997051	chr1:205739266	chr1:205739266	0.424381	T	C	0.462086	0.0619058	NA	1.62e-11	C	T	-0.1174	0.0114	0.4339	4.7e-25
GTEx	RNA-seq	CD38	Brain_Cortex	NA	5851	3.57e-19	1.87e-16	7.9e-06	0.0031439	0.996848	chr4:15737348	chr4:15737348	0.335264	A	G	-0.415141	0.0620275	NA	8.6e-10	G	A	-0.1023	0.0112	0.4453	7.32e-20
GTEx	RNA-seq	CD38	Brain_Caudate_basal_ganglia	NA	5852	1.3e-22	2e-16	2.88e-09	0.00342012	0.99658	chr4:15737348	chr4:15737348	0.291122	A	G	-0.528845	0.0656217	NA	5.95e-13	G	A	-0.1023	0.0112	0.4453	7.32e-20
GTEx	RNA-seq	CD38	Brain_Nucleus_accumbens_basal_ganglia	NA	5849	4.36e-19	2.24e-16	9.65e-06	0.00396778	0.996023	chr4:15737348	chr4:15737348	0.292885	A	G	-0.448519	0.0689821	NA	2.53e-09	G	A	-0.1023	0.0112	0.4453	7.32e-20
GTEx	RNA-seq	RAB7L1	Brain_Substantia_nigra	NA	4076	6.1e-23	4e-21	0.00011	0.00621031	0.99368	chr1:205739266	chr1:205719532	0.470812	A	G	0.351824	0.0613097	NA	3.66e-07	G	A	-0.1159	0.0112	0.4349	4.87e-25
GTEx	RNA-seq	CD38	Brain_Putamen_basal_ganglia	NA	5840	7.07e-17	3.21e-16	0.00156384	0.00611074	0.992325	chr4:15737348	chr4:15737348	0.311234	A	G	-0.37213	0.0699701	NA	7.72e-07	G	A	-0.1023	0.0112	0.4453	7.32e-20
GTEx	RNA-seq	NCKIPSD	Brain_Amygdala	NA	2528	7.97e-12	3.51e-05	2.06e-09	0.00808247	0.991882	chr3:48748989	chr3:48748989	0.806978	T	G	0.523653	0.0643277	NA	1.48e-11	G	T	-0.0683	0.0119	0.3535	9.83e-09
GTEx	RNA-seq	NCKIPSD	Brain_Cortex	NA	2579	4.55e-14	3.59e-05	1.17e-11	0.00828168	0.991682	chr3:48748989	chr3:48748989	0.652146	T	G	0.513502	0.0563171	NA	3.14e-15	G	T	-0.0683	0.0119	0.3535	9.83e-09
GTEx	RNA-seq	RAB7L1	Brain_Cortex	NA	4090	1.09e-21	4.35e-21	0.00195672	0.00683226	0.991211	chr1:205739266	chr1:205719532	0.4783	A	G	0.239327	0.0459503	NA	8.55e-07	G	A	-0.1159	0.0112	0.4349	4.87e-25
GTEx	RNA-seq	NCKIPSD	Brain_Cerebellum	NA	2579	3.75e-15	5.5e-05	9.69e-13	0.0132195	0.986725	chr3:48748989	chr3:48748989	0.449486	T	G	0.434117	0.0459913	NA	4.57e-16	G	T	-0.0683	0.0119	0.3535	9.83e-09
GTEx	RNA-seq	NCKIPSD	Brain_Substantia_nigra	NA	2495	5.26e-08	5.72e-05	1.36e-05	0.0137808	0.986148	chr3:48748989	chr3:48730116	0.439274	C	T	0.480394	0.0719129	NA	1.01e-08	T	C	-0.0642	0.0118	0.3525	5.23e-08
GTEx	RNA-seq	NCKIPSD	Brain_Hypothalamus	NA	2534	4.46e-08	5.84e-05	1.15e-05	0.0140826	0.985847	chr3:48748989	chr3:48748989	0.37682	T	G	0.374565	0.0570478	NA	3.75e-09	G	T	-0.0683	0.0119	0.3535	9.83e-09
GTEx	RNA-seq	NCKIPSD	Brain_Putamen_basal_ganglia	NA	2568	1.19e-13	6.28e-05	3.06e-11	0.0152423	0.984695	chr3:48748989	chr3:48748989	0.618344	T	G	0.483723	0.0539075	NA	4.27e-14	G	T	-0.0683	0.0119	0.3535	9.83e-09
GTEx	RNA-seq	NCKIPSD	Brain_Nucleus_accumbens_basal_ganglia	NA	2570	1.05e-11	6.66e-05	2.72e-09	0.0162142	0.983719	chr3:48748989	chr3:48730116	0.476351	C	T	0.421629	0.0490488	NA	7.06e-14	T	C	-0.0642	0.0118	0.3525	5.23e-08
GTEx	RNA-seq	NCKIPSD	Brain_Frontal_Cortex_BA9	NA	2586	1.27e-15	6.83e-05	3.29e-13	0.0166625	0.983269	chr3:48748989	chr3:48748989	0.570904	T	G	0.490478	0.0510092	NA	9.97e-16	G	T	-0.0683	0.0119	0.3535	9.83e-09
GTEx	RNA-seq	RAB7L1	Brain_Putamen_basal_ganglia	NA	4088	5.97e-21	5.25e-21	0.0107493	0.00847025	0.98078	chr1:205739266	chr1:205719532	0.471699	A	G	0.28167	0.0596271	NA	8.59e-06	G	A	-0.1159	0.0112	0.4349	4.87e-25
GTEx	RNA-seq	ZNF582-AS1	Brain_Cerebellar_Hemisphere	NA	6330	7.63e-17	0.00539656	2.3e-16	0.015251	0.979352	chr19:56912996	chr19:56912996	0.526503	G	A	-0.851019	0.0798743	NA	2.6e-18	A	G	-0.0562	0.0123	0.5108	4.59e-06
GTEx	RNA-seq	NCKIPSD	Brain_Caudate_basal_ganglia	NA	2583	1.3e-15	8.97e-05	3.35e-13	0.0221861	0.977724	chr3:48748989	chr3:48735558	0.293273	T	C	0.430852	0.0441532	NA	5.62e-17	C	T	-0.0641	0.0118	0.3528	5.55e-08
GTEx	RNA-seq	ZNF582-AS1	Brain_Cortex	NA	6358	1.22e-16	0.00606369	3.66e-16	0.0172664	0.97667	chr19:56912996	chr19:56912996	0.462646	G	A	-0.767434	0.0727638	NA	1.46e-18	A	G	-0.0562	0.0123	0.5108	4.59e-06
GTEx	RNA-seq	OXTR	Brain_Putamen_basal_ganglia	NA	6554	0.00168499	0.0127028	0.00118923	0.00798895	0.976434	chr3:8811646	chr3:8811646	0.849075	A	G	0.516148	0.0893593	NA	1.11e-07	G	A	0.0567	0.0124	0.6041	4.64e-06
GTEx	RNA-seq	ZNF582-AS1	Brain_Hippocampus	NA	6363	1.9e-05	0.00621562	5.71e-05	0.0177241	0.975984	chr19:56912996	chr19:56915855	0.276253	A	C	-0.54229	0.0818419	NA	2.56e-09	C	A	-0.0554	0.0123	0.5152	6.13e-06
GTEx	RNA-seq	ZNF582-AS1	Brain_Frontal_Cortex_BA9	NA	6360	1.43e-12	0.00627369	4.29e-12	0.0178979	0.975828	chr19:56912996	chr19:56912996	0.272339	G	A	-0.77123	0.0838429	NA	7.84e-15	A	G	-0.0562	0.0123	0.5108	4.59e-06
GTEx	RNA-seq	ZNF582-AS1	Brain_Anterior_cingulate_cortex_BA24	NA	6355	8.47e-11	0.00650281	2.55e-10	0.018585	0.974912	chr19:56912996	chr19:56915855	0.308153	A	C	-0.730517	0.084333	NA	2.21e-13	C	A	-0.0554	0.0123	0.5152	6.13e-06
GTEx	RNA-seq	ZNF582-AS1	Brain_Hypothalamus	NA	6362	1.34e-05	0.00665845	4.02e-05	0.0190603	0.974228	chr19:56912996	chr19:56915855	0.46108	A	C	-0.560482	0.084193	NA	2.49e-09	C	A	-0.0554	0.0123	0.5152	6.13e-06
GTEx	RNA-seq	CAMLG	Brain_Cortex	NA	4180	5.93e-32	7.98e-05	2.02e-29	0.0262306	0.97369	chr5:133930528	chr5:134079281	0.355707	A	G	1.40692	0.0899961	NA	3.97e-30	G	A	0.1046	0.0196	0.9021	9.31e-08
GTEx	RNA-seq	CAMLG	Brain_Anterior_cingulate_cortex_BA24	NA	4168	4.73e-42	7.98e-05	1.61e-39	0.0262313	0.973689	chr5:133930528	chr5:134079281	0.3557	A	G	1.2899	0.0768486	NA	5.07e-29	G	A	0.1046	0.0196	0.9021	9.31e-08
GTEx	RNA-seq	CAMLG	Brain_Nucleus_accumbens_basal_ganglia	NA	4181	7.65e-21	8e-05	2.61e-18	0.0263251	0.973595	chr5:133930528	chr5:134079281	0.354187	A	G	1.39503	0.106015	NA	3.54e-24	G	A	0.1046	0.0196	0.9021	9.31e-08
GTEx	RNA-seq	CAMLG	Brain_Hippocampus	NA	4148	3.17e-12	8.12e-05	1.08e-09	0.0267164	0.973202	chr5:133930528	chr5:134079281	0.264546	A	G	0.936911	0.0905509	NA	6.17e-17	G	A	0.1046	0.0196	0.9021	9.31e-08
GTEx	RNA-seq	CAMLG	Brain_Frontal_Cortex_BA9	NA	4181	5.44e-12	8.38e-05	1.86e-09	0.0276012	0.972315	chr5:133930528	chr5:134079281	0.332992	A	G	1.24699	0.114167	NA	1.57e-18	G	A	0.1046	0.0196	0.9021	9.31e-08
GTEx	RNA-seq	NCKIPSD	Brain_Anterior_cingulate_cortex_BA24	NA	2522	7.64e-17	0.000115	1.97e-14	0.0287385	0.971146	chr3:48748989	chr3:48730116	0.879402	C	T	0.40157	0.0395728	NA	2.02e-16	T	C	-0.0642	0.0118	0.3525	5.23e-08
GTEx	RNA-seq	ZNF582-AS1	Brain_Caudate_basal_ganglia	NA	6367	2.47e-06	0.00802771	7.42e-06	0.0231876	0.968775	chr19:56912996	chr19:56912996	0.275226	G	A	-0.561393	0.0801038	NA	1.44e-10	A	G	-0.0562	0.0123	0.5108	4.59e-06
GTEx	RNA-seq	CAMLG	Brain_Substantia_nigra	NA	4139	1.31e-07	9.49e-05	4.48e-05	0.0313833	0.968477	chr5:133930528	chr5:134084999	0.22731	T	C	0.86627	0.108776	NA	7.04e-11	C	T	0.1041	0.0194	0.9006	8.62e-08
GTEx	RNA-seq	GPNMB	Brain_Cortex	NA	6126	1.87e-28	4.27e-14	1.47e-16	0.0326438	0.967356	chr7:23269065	chr7:23286315	0.279109	A	G	-0.64865	0.060219	NA	4.36e-19	G	A	0.0974	0.0114	0.5961	1.81e-17
GTEx	RNA-seq	CAMLG	Brain_Cerebellum	NA	4162	3.59e-07	9.83e-05	0.000122	0.0325533	0.967226	chr5:133930528	chr5:134036784	0.134809	A	G	0.925479	0.117144	NA	1.69e-12	G	A	0.1052	0.0195	0.9013	6.48e-08
GTEx	RNA-seq	HIP1R	Brain_Cerebellar_Hemisphere	NA	5021	1.73e-20	1.12e-20	0.0207464	0.0124431	0.96681	chr12:123326598	chr12:123326598	0.999989	T	G	-0.307798	0.0661451	NA	9.75e-06	G	T	-0.1555	0.015	0.6313	4.38e-25
GTEx	RNA-seq	CAMLG	Brain_Caudate_basal_ganglia	NA	4174	3.81e-18	0.000102	1.3e-15	0.0339476	0.96595	chr5:133930528	chr5:134036784	0.263508	A	G	1.06765	0.0867836	NA	4.09e-23	G	A	0.1052	0.0195	0.9013	6.48e-08
GTEx	RNA-seq	CAMLG	Brain_Amygdala	NA	4161	8.99e-14	0.000103	3.07e-11	0.034128	0.965769	chr5:133930528	chr5:133947011	0.159223	C	T	1.07271	0.105957	NA	4.59e-15	T	C	0.1006	0.0188	0.8996	8.49e-08
GTEx	RNA-seq	GPNMB	Brain_Caudate_basal_ganglia	NA	6133	2.78e-23	4.53e-14	2.19e-11	0.0347079	0.965292	chr7:23269065	chr7:23286315	0.202005	A	G	-0.733532	0.0802858	NA	1.73e-15	G	A	0.0974	0.0114	0.5961	1.81e-17
GTEx	RNA-seq	GPNMB	Brain_Nucleus_accumbens_basal_ganglia	NA	6128	4.8e-21	4.62e-14	3.78e-09	0.0353834	0.964617	chr7:23269065	chr7:23286315	0.224387	A	G	-0.807967	0.0963505	NA	2.09e-13	G	A	0.0974	0.0114	0.5961	1.81e-17
GTEx	RNA-seq	ZNF582-AS1	Brain_Putamen_basal_ganglia	NA	6333	0.000438	0.00870263	0.00131841	0.0252087	0.964332	chr19:56912996	chr19:56915855	0.550815	A	C	-0.702323	0.115379	NA	2.85e-08	C	A	-0.0554	0.0123	0.5152	6.13e-06
GTEx	RNA-seq	GPNMB	Brain_Cerebellum	NA	6134	5.27e-18	4.68e-14	4.15e-06	0.0358758	0.96412	chr7:23269065	chr7:23286315	0.126429	A	G	-0.554272	0.0785219	NA	1.28e-10	G	A	0.0974	0.0114	0.5961	1.81e-17
GTEx	RNA-seq	ZNF582-AS1	Brain_Nucleus_accumbens_basal_ganglia	NA	6363	0.000583	0.00873936	0.00175341	0.0253328	0.963592	chr19:56912996	chr19:56907816	0.277665	T	C	-0.468779	0.0803976	NA	5.82e-08	C	T	-0.0565	0.0124	0.5166	5.29e-06
GTEx	RNA-seq	GPNMB	Brain_Putamen_basal_ganglia	NA	6123	1.03e-26	4.76e-14	8.13e-15	0.0364952	0.963505	chr7:23269065	chr7:23286315	0.252035	A	G	-0.830574	0.0827203	NA	2.64e-16	G	A	0.0974	0.0114	0.5961	1.81e-17
GTEx	RNA-seq	BIN3	Brain_Putamen_basal_ganglia	NA	5626	3.23e-06	7.72e-05	0.00153256	0.0356852	0.962702	chr8:22506098	chr8:22501830	0.190713	A	C	0.429289	0.0748125	NA	1.3e-07	C	A	-0.0648	0.0118	0.6726	4.38e-08
GTEx	RNA-seq	BIN3	Brain_Caudate_basal_ganglia	NA	5631	1.32e-07	8.06e-05	6.26e-05	0.0372987	0.962558	chr8:22506098	chr8:22534178	0.552273	T	C	-0.434111	0.0640928	NA	4.72e-10	C	T	0.0647	0.0118	0.3382	4.32e-08
GTEx	RNA-seq	GPNMB	Brain_Cerebellar_Hemisphere	NA	6055	9.25e-20	4.89e-14	7.28e-08	0.0375715	0.962428	chr7:23269065	chr7:23286315	0.222193	A	G	-0.679154	0.0870348	NA	5.18e-12	G	A	0.0974	0.0114	0.5961	1.81e-17
GTEx	RNA-seq	GPNMB	Brain_Amygdala	NA	6095	3.25e-20	5.09e-14	2.56e-08	0.0391261	0.960874	chr7:23269065	chr7:23278283	0.235307	T	G	-1.01814	0.122405	NA	7.15e-12	G	T	0.0968	0.0115	0.5964	3.47e-17
GTEx	RNA-seq	WDR6	Brain_Frontal_Cortex_BA9	NA	2669	2.07e-07	0.000154	5.35e-05	0.0389544	0.960838	chr3:48748989	chr3:48744484	0.232341	G	A	-0.353628	0.0544951	NA	3.77e-09	A	G	-0.0643	0.0118	0.3523	4.96e-08
GTEx	RNA-seq	TUBBP5	Brain_Cerebellum	NA	1475	0.000183	0.000781	0.0074465	0.0308184	0.960771	chr9:141015604	chr9:141015604	0.632358	G	A	-0.736423	0.133196	NA	1.99e-07	A	G	0.1185	0.022	0.1328	7.2e-08
GTEx	RNA-seq	CAMLG	Brain_Putamen_basal_ganglia	NA	4181	4.27e-17	0.000119	1.46e-14	0.039759	0.960122	chr5:133930528	chr5:133947011	0.26417	C	T	0.970155	0.0862594	NA	8.88e-19	T	C	0.1006	0.0188	0.8996	8.49e-08
GTEx	RNA-seq	GPNMB	Brain_Hypothalamus	NA	6119	1.82e-21	5.35e-14	1.43e-09	0.0411858	0.958814	chr7:23269065	chr7:23278283	0.196107	T	G	-0.813136	0.0936041	NA	2.13e-13	G	T	0.0968	0.0115	0.5964	3.47e-17
GTEx	RNA-seq	GPNMB	Brain_Hippocampus	NA	6126	2.17e-18	5.4e-14	1.71e-06	0.0416035	0.958395	chr7:23269065	chr7:23286315	0.178909	A	G	-0.610073	0.083367	NA	1.06e-10	G	A	0.0974	0.0114	0.5961	1.81e-17
GTEx	RNA-seq	OXTR	Brain_Caudate_basal_ganglia	NA	6567	1.39e-07	0.0250318	9.83e-08	0.0167259	0.958242	chr3:8811646	chr3:8808285	0.710735	G	A	-0.574185	0.0720527	NA	9.61e-13	A	G	-0.0503	0.0122	0.3835	3.59e-05
GTEx	RNA-seq	RAB7L1	Brain_Hippocampus	NA	4090	1.47e-20	9.57e-21	0.0264301	0.0162622	0.957308	chr1:205739266	chr1:205719532	0.569359	A	G	0.362805	0.0800542	NA	1.81e-05	G	A	-0.1159	0.0112	0.4349	4.87e-25
GTEx	RNA-seq	BIN3	Brain_Cerebellar_Hemisphere	NA	5583	2.01e-07	9.19e-05	9.53e-05	0.0426996	0.957113	chr8:22506098	chr8:22525980	0.21413	C	T	-0.572049	0.0880881	NA	3e-09	T	C	0.0647	0.0117	0.3595	3.23e-08
GTEx	RNA-seq	MRPL43	Brain_Hypothalamus	NA	4291	0.000245	0.00934035	0.000892	0.0330747	0.956448	chr10:102896849	chr10:102747363	0.756801	T	G	0.415386	0.0682133	NA	3.08e-08	G	T	-0.0586	0.0128	0.683	4.42e-06
GTEx	RNA-seq	NDUFV3	Brain_Cerebellum	NA	7115	1.47e-07	0.0240449	1.28e-07	0.020069	0.955886	chr21:44355115	chr21:44355115	0.917054	C	T	0.500349	0.0635682	NA	1.97e-12	T	C	-0.0534	0.0122	0.5994	1.17e-05
GTEx	RNA-seq	BIN3	Brain_Nucleus_accumbens_basal_ganglia	NA	5623	2.13e-06	9.69e-05	0.00101223	0.0450559	0.953833	chr8:22506098	chr8:22501830	0.180526	A	C	0.42525	0.0723852	NA	4.76e-08	C	A	-0.0648	0.0118	0.6726	4.38e-08
GTEx	RNA-seq	BIN3	Brain_Spinal_cord_cervical_c-1	NA	5551	2.75e-06	9.91e-05	0.00130641	0.0461328	0.952459	chr8:22506098	chr8:22525980	0.120628	C	T	-0.572192	0.100685	NA	3.96e-07	T	C	0.0647	0.0117	0.3595	3.23e-08
GTEx	RNA-seq	GPNMB	Brain_Frontal_Cortex_BA9	NA	6124	3.5e-26	6.75e-14	2.76e-14	0.0522114	0.947789	chr7:23269065	chr7:23286315	0.205816	A	G	-0.725051	0.0732943	NA	2.53e-16	G	A	0.0974	0.0114	0.5961	1.81e-17
GTEx	RNA-seq	CTSB	Brain_Nucleus_accumbens_basal_ganglia	NA	5313	1.93e-08	1.49e-07	0.00619878	0.0466921	0.947109	chr8:11699988	chr8:11702313	0.253796	G	C	0.435055	0.0741009	NA	4.84e-08	C	G	0.084	0.013	0.7149	9.44e-11
GTEx	RNA-seq	ZNF582-AS1	Brain_Cerebellum	NA	6357	4.69e-30	0.0140928	1.41e-29	0.0414565	0.944451	chr19:56912996	chr19:56905912	0.967238	A	G	-0.897517	0.0645856	NA	1.59e-26	G	A	-0.0539	0.0125	0.5143	1.47e-05
GTEx	RNA-seq	RPAP1	Brain_Hypothalamus	NA	5107	0.000153	0.00236802	0.00333574	0.0507263	0.943417	chr15:41809086	chr15:41819322	0.49746	T	C	0.40153	0.0718816	NA	2.67e-07	C	T	0.0552	0.0112	0.5755	9.37e-07
GTEx	RNA-seq	RPAP1	Brain_Cortex	NA	5152	2.41e-14	0.00269081	5.25e-13	0.0577829	0.939526	chr15:41809086	chr15:41819322	0.475827	T	C	0.597971	0.0621129	NA	2.06e-16	C	T	0.0552	0.0112	0.5755	9.37e-07
GTEx	RNA-seq	RPAP1	Brain_Hippocampus	NA	5074	9.8e-07	0.00271143	2.14e-05	0.0582211	0.939045	chr15:41809086	chr15:41819322	0.344542	T	C	0.444343	0.0668854	NA	2.36e-09	C	T	0.0552	0.0112	0.5755	9.37e-07
GTEx	RNA-seq	P4HTM	Brain_Spinal_cord_cervical_c-1	NA	2631	1.98e-05	0.000222	0.00511198	0.0565621	0.938084	chr3:48748989	chr3:48730116	0.471173	C	T	0.366592	0.0671189	NA	9.17e-07	T	C	-0.0642	0.0118	0.3525	5.23e-08
GTEx	RNA-seq	C8orf58	Brain_Amygdala	NA	5436	2.67e-05	0.000107	0.0126988	0.0497861	0.937382	chr8:22506098	chr8:22457804	0.114565	T	C	0.460204	0.0909603	NA	3.59e-06	C	T	-0.0655	0.012	0.6684	4.21e-08
GTEx	RNA-seq	PDLIM2	Brain_Frontal_Cortex_BA9	NA	5398	4.66e-07	0.000135	0.000221	0.0632266	0.936417	chr8:22506098	chr8:22462755	0.164541	C	A	-0.409821	0.0660638	NA	1.39e-08	A	C	-0.0637	0.0118	0.6649	6.81e-08
GTEx	RNA-seq	NCKIPSD	Brain_Cerebellar_Hemisphere	NA	2572	4.43e-11	0.000254	1.14e-08	0.064537	0.935209	chr3:48748989	chr3:48748989	0.503959	T	G	0.479819	0.060111	NA	2.12e-12	G	T	-0.0683	0.0119	0.3535	9.83e-09
GTEx	RNA-seq	CAMLG	Brain_Cerebellar_Hemisphere	NA	4116	2.08e-05	0.000174	0.00708244	0.0584708	0.934252	chr5:133930528	chr5:133930528	0.152249	A	G	0.708028	0.106601	NA	1.49e-09	G	A	0.1017	0.0188	0.8993	5.94e-08
GTEx	RNA-seq	SFXN3	Brain_Cerebellum	NA	4201	0.00102332	0.0124143	0.00413111	0.0491831	0.933248	chr10:102896849	chr10:102896849	0.533221	A	G	0.281527	0.049703	NA	1.07e-07	G	A	-0.0571	0.0124	0.6656	3.73e-06
GTEx	RNA-seq	ZNF582-AS1	Brain_Spinal_cord_cervical_c-1	NA	6314	0.0010675	0.016274	0.00320948	0.047997	0.931452	chr19:56912996	chr19:56915621	0.243484	A	G	-0.531861	0.0968119	NA	8.13e-07	G	A	-0.0554	0.0122	0.4887	5.34e-06
GTEx	RNA-seq	CHRNB1	Brain_Cerebellum	NA	5631	4.11e-05	0.00386559	0.000698	0.0647294	0.930666	chr17:7355621	chr17:7363088	0.297534	C	T	0.425049	0.0705779	NA	2.03e-08	T	C	-0.0583	0.0117	0.6433	6.2e-07
GTEx	RNA-seq	RPAP1	Brain_Frontal_Cortex_BA9	NA	5122	2.86e-06	0.00308551	6.23e-05	0.0663991	0.93045	chr15:41809086	chr15:41819322	0.193918	T	C	0.415054	0.0653913	NA	7.24e-09	C	T	0.0552	0.0112	0.5755	9.37e-07
GTEx	RNA-seq	CTSB	Brain_Cerebellum	NA	5315	4.13e-08	1.84e-07	0.0132564	0.0581245	0.928619	chr8:11699988	chr8:11698436	0.10446	T	C	0.393674	0.0768422	NA	1.2e-06	C	T	0.0872	0.0133	0.7418	4.89e-11
GTEx	RNA-seq	TMEM219	Brain_Cortex	NA	2034	4.2e-07	2.61e-07	0.0465106	0.0279308	0.925558	chr16:30943096	chr16:30937799	0.176644	A	G	-0.161072	0.0347518	NA	9.56e-06	G	A	0.0771	0.0119	0.6526	1.02e-10
GTEx	RNA-seq	AMPD3	Brain_Cerebellar_Hemisphere	NA	6316	0.000281	0.000714	0.0215068	0.0536307	0.923867	chr11:10558777	chr11:10551106	0.113517	C	T	-0.457471	0.0933862	NA	3.6e-06	T	C	0.0645	0.0126	0.3649	2.79e-07
GTEx	RNA-seq	RP11-196G11.2	Brain_Cerebellum	NA	2569	6.61e-23	5.66e-08	9.15e-17	0.077368	0.922632	chr16:31000809	chr16:31023273	0.468097	A	G	0.603432	0.0556915	NA	2.29e-19	G	A	0.0796	0.012	0.6404	3.33e-11
GTEx	RNA-seq	WDR6	Brain_Putamen_basal_ganglia	NA	2664	3.55e-06	0.0003	0.000919	0.0765404	0.922237	chr3:48748989	chr3:48748989	0.463092	T	G	-0.437392	0.0777607	NA	2.12e-07	G	T	-0.0683	0.0119	0.3535	9.83e-09
GTEx	RNA-seq	WDR6	Brain_Substantia_nigra	NA	2586	7.31e-05	0.000231	0.0189021	0.058873	0.921921	chr3:48748989	chr3:48748989	0.31525	T	G	-0.371285	0.0822082	NA	3.14e-05	G	T	-0.0683	0.0119	0.3535	9.83e-09
GTEx	RNA-seq	CAMLG	Brain_Spinal_cord_cervical_c-1	NA	3955	7.03e-05	0.000163	0.02398	0.0546138	0.921173	chr5:133930528	chr5:134036784	0.0669053	A	G	0.79768	0.149635	NA	1.5e-06	G	A	0.1052	0.0195	0.9013	6.48e-08
GTEx	RNA-seq	RPAP1	Brain_Caudate_basal_ganglia	NA	5132	3.78e-06	0.00360733	8.25e-05	0.0778002	0.918506	chr15:41809086	chr15:41818060	0.177279	A	G	-0.410267	0.0626826	NA	1.47e-09	G	A	-0.0534	0.0113	0.4816	2.12e-06
GTEx	RNA-seq	OXTR	Brain_Cortex	NA	6561	0.00526634	0.0431969	0.00371953	0.029591	0.918226	chr3:8811646	chr3:8811646	0.550608	A	G	0.453748	0.0847775	NA	4.55e-07	G	A	0.0567	0.0124	0.6041	4.64e-06
GTEx	RNA-seq	BIN3	Brain_Frontal_Cortex_BA9	NA	5603	3.09e-05	0.000143	0.0146765	0.0669875	0.918162	chr8:22506098	chr8:22501830	0.242205	A	C	0.342855	0.0668123	NA	1.5e-06	C	A	-0.0648	0.0118	0.6726	4.38e-08
GTEx	RNA-seq	C8orf58	Brain_Nucleus_accumbens_basal_ganglia	NA	5490	1.66e-05	0.00016	0.00787159	0.0749706	0.916981	chr8:22506098	chr8:22501830	0.149485	A	C	0.298554	0.0565524	NA	6.76e-07	C	A	-0.0648	0.0118	0.6726	4.38e-08
GTEx	RNA-seq	RPAP1	Brain_Spinal_cord_cervical_c-1	NA	4944	0.000489	0.00342984	0.0106726	0.0738865	0.911522	chr15:41809086	chr15:41819998	0.16885	A	G	0.395992	0.074984	NA	1.81e-06	G	A	0.054	0.0114	0.5795	1.97e-06
GTEx	RNA-seq	PCGF2	Brain_Cerebellar_Hemisphere	NA	3580	4.84e-07	0.0725711	1.29e-07	0.0184137	0.909015	chr17:36898393	chr17:36905484	0.98413	A	G	-0.506329	0.0621003	NA	8.98e-13	G	A	0.0558	0.0144	0.7713	0.000108
GTEx	RNA-seq	RPAP1	Brain_Anterior_cingulate_cortex_BA24	NA	5102	0.000309	0.00372417	0.00675157	0.0803496	0.908865	chr15:41809086	chr15:41818060	0.182221	A	G	-0.391493	0.0720077	NA	4.9e-07	G	A	-0.0534	0.0113	0.4816	2.12e-06
GTEx	RNA-seq	RP3-465N24.5	Brain_Hypothalamus	NA	4238	3.77e-05	0.0117772	0.000258	0.0796114	0.908316	chr1:25736369	chr1:25736369	0.629586	T	C	-0.779406	0.122645	NA	9.59e-09	C	T	-0.0692	0.0147	0.5764	2.51e-06
GTEx	RNA-seq	STX4	Brain_Cerebellum	NA	2584	4.89e-10	6.79e-08	0.000676	0.0930582	0.906265	chr16:31000809	chr16:31023273	0.145721	A	G	0.269185	0.0445195	NA	1.82e-08	G	A	0.0796	0.012	0.6404	3.33e-11
GTEx	RNA-seq	CTSB	Brain_Putamen_basal_ganglia	NA	5290	1.22e-07	1.73e-07	0.039208	0.0545992	0.906193	chr8:11699988	chr8:11712443	0.234398	C	A	0.373988	0.0770819	NA	5.18e-06	A	C	0.0909	0.0137	0.744	3.45e-11
GTEx	RNA-seq	GPNMB	Brain_Anterior_cingulate_cortex_BA24	NA	6108	5.61e-30	1.2e-13	4.41e-18	0.0938389	0.906161	chr7:23269065	chr7:23298415	0.355425	A	C	-0.812938	0.0730007	NA	2.02e-18	C	A	0.0994	0.0118	0.6278	3.19e-17
GTEx	RNA-seq	STX4	Brain_Frontal_Cortex_BA9	NA	2587	9.49e-09	5.97e-08	0.0131241	0.0816773	0.905198	chr16:31000809	chr16:31000809	0.088517	A	G	0.288526	0.0590466	NA	4.11e-06	G	A	-0.0821	0.012	0.3541	7.91e-12
GTEx	RNA-seq	FAM106A	Brain_Substantia_nigra	NA	2758	0.00147496	0.00540011	0.019136	0.0691558	0.904833	chr17:17715101	chr17:18153301	0.775738	G	A	-0.617258	0.11772	NA	2.31e-06	A	G	-0.0611	0.0127	0.3949	1.48e-06
GTEx	RNA-seq	NCKIPSD	Brain_Hippocampus	NA	2569	2.47e-12	0.000374	6.37e-10	0.095673	0.903953	chr3:48748989	chr3:48723302	0.566016	C	G	0.459268	0.0511478	NA	4.15e-14	G	C	-0.0656	0.0132	0.3346	6.44e-07
GTEx	RNA-seq	JMJD7	Brain_Spinal_cord_cervical_c-1	NA	4807	0.000739	0.00354629	0.0161424	0.0765207	0.903051	chr15:41809086	chr15:41884099	0.14114	C	T	-0.473516	0.0872179	NA	1.04e-06	T	C	0.0559	0.0119	0.5584	2.57e-06
GTEx	RNA-seq	P4HTM	Brain_Frontal_Cortex_BA9	NA	2658	7.93e-05	0.000317	0.0205071	0.0809522	0.898145	chr3:48748989	chr3:48748989	0.21153	T	G	0.200645	0.0448811	NA	2.14e-05	G	T	-0.0683	0.0119	0.3535	9.83e-09
GTEx	RNA-seq	RPAP1	Brain_Nucleus_accumbens_basal_ganglia	NA	5125	5.54e-06	0.00456612	0.000121	0.098743	0.896564	chr15:41809086	chr15:41818060	0.187716	A	G	-0.412238	0.0636748	NA	2.89e-09	G	A	-0.0534	0.0113	0.4816	2.12e-06
GTEx	RNA-seq	VAMP4	Brain_Cerebellar_Hemisphere	NA	5401	9.88e-06	0.000288	0.00351887	0.101615	0.894569	chr1:171701487	chr1:171689486	0.0651116	T	G	0.284184	0.0518512	NA	3.02e-07	G	T	0.0653	0.0122	0.6952	8.65e-08
GTEx	RNA-seq	CD38	Brain_Frontal_Cortex_BA9	NA	5845	2.88e-15	1.94e-15	0.0636884	0.0420301	0.894281	chr4:15737348	chr4:15737348	0.404234	A	G	-0.292414	0.0698765	NA	6.32e-05	G	A	-0.1023	0.0112	0.4453	7.32e-20
GTEx	RNA-seq	NUPL2	Brain_Putamen_basal_ganglia	NA	6038	3.38e-15	1.38e-13	0.00266006	0.108068	0.889272	chr7:23269065	chr7:23262435	0.17224	A	T	-0.567341	0.103734	NA	4.1e-07	T	A	0.0983	0.0115	0.6006	1.52e-17
GTEx	RNA-seq	NCKIPSD	Brain_Spinal_cord_cervical_c-1	NA	2554	7.04e-12	0.000431	1.82e-09	0.110479	0.88909	chr3:48748989	chr3:48787219	0.283014	G	A	0.823342	0.0952057	NA	3.4e-12	A	G	-0.0587	0.0119	0.3468	8.33e-07
GTEx	RNA-seq	WDR6	Brain_Cortex	NA	2671	4.7e-05	0.000384	0.0121471	0.0984247	0.888997	chr3:48748989	chr3:48748989	0.491775	T	G	-0.29845	0.0609732	NA	3.27e-06	G	T	-0.0683	0.0119	0.3535	9.83e-09
GTEx	RNA-seq	NUCKS1	Brain_Frontal_Cortex_BA9	NA	4074	3.51e-20	2.72e-20	0.0632083	0.0480416	0.88875	chr1:205739266	chr1:205719532	0.471549	A	G	-0.225461	0.0547744	NA	8.15e-05	G	A	-0.1159	0.0112	0.4349	4.87e-25
GTEx	RNA-seq	MFSD6	Brain_Putamen_basal_ganglia	NA	4111	0.000352	0.0505447	0.000423	0.0599402	0.88874	chr2:191300402	chr2:191298824	0.225972	C	G	-0.275863	0.0449595	NA	2.3e-08	G	C	0.0486	0.0114	0.5861	1.95e-05
GTEx	RNA-seq	RPAP1	Brain_Putamen_basal_ganglia	NA	5114	1.41e-08	0.00508585	3.08e-07	0.110089	0.884825	chr15:41809086	chr15:41819716	0.271514	T	C	-0.613275	0.077517	NA	6.6e-12	C	T	-0.0498	0.0112	0.4852	9.58e-06
GTEx	RNA-seq	KLHL7-AS1	Brain_Nucleus_accumbens_basal_ganglia	NA	6019	1.44e-46	1.48e-13	1.14e-34	0.115846	0.884154	chr7:23269065	chr7:23136487	0.483961	C	G	1.05475	0.0709386	NA	6.92e-28	G	C	0.1006	0.012	0.6413	6.21e-17
GTEx	RNA-seq	CCDC58	Brain_Cerebellum	NA	5479	7.64e-05	0.000106	0.0488092	0.0669106	0.884098	chr3:122275822	chr3:122262599	0.116201	C	T	0.396203	0.077557	NA	1.28e-06	T	C	-0.0821	0.0148	0.8263	2.82e-08
GTEx	RNA-seq	NDUFV3	Brain_Cerebellar_Hemisphere	NA	7116	0.00066	0.0620731	0.000577	0.0533981	0.883292	chr21:44355115	chr21:44333169	0.499137	A	G	0.573785	0.082835	NA	3.82e-10	G	A	-0.0481	0.0127	0.7175	0.000156
GTEx	RNA-seq	RP11-196G11.2	Brain_Caudate_basal_ganglia	NA	2575	6.49e-09	7.91e-08	0.00898169	0.108509	0.882509	chr16:31000809	chr16:31005567	0.516537	C	T	0.434021	0.0729217	NA	2.61e-08	T	C	0.0812	0.0122	0.6539	2.59e-11
GTEx	RNA-seq	KLHL7-AS1	Brain_Frontal_Cortex_BA9	NA	6012	4.84e-63	1.53e-13	3.81e-51	0.119273	0.880727	chr7:23269065	chr7:23139345	0.406641	A	G	1.08751	0.0625232	NA	1.97e-31	G	A	0.0978	0.0118	0.6336	1.27e-16
GTEx	RNA-seq	VAMP4	Brain_Cerebellum	NA	5412	3.65e-07	0.000337	0.00013	0.119027	0.880505	chr1:171701487	chr1:171714111	0.150673	C	T	0.265856	0.0400964	NA	1.08e-09	T	C	0.0684	0.0133	0.7622	2.84e-07
GTEx	RNA-seq	KLHL7	Brain_Caudate_basal_ganglia	NA	6022	2.82e-14	1.26e-13	0.022172	0.0980465	0.879781	chr7:23269065	chr7:23262435	0.118563	A	T	0.244644	0.0511028	NA	4.8e-06	T	A	0.0983	0.0115	0.6006	1.52e-17
GTEx	RNA-seq	SYBU	Brain_Cerebellum	NA	4147	5.51e-05	0.075726	3.42e-05	0.0462137	0.877971	chr8:110644774	chr8:110624637	0.07393	T	C	-0.529554	0.0755846	NA	1.67e-10	C	T	-0.0532	0.0136	0.7628	9.71e-05
GTEx	RNA-seq	RHCE	Brain_Cerebellar_Hemisphere	NA	4273	3.2e-06	0.0157122	2.19e-05	0.106559	0.877704	chr1:25736369	chr1:25709258	0.194564	C	A	0.692975	0.0979573	NA	1.87e-10	A	C	-0.0564	0.0131	0.4609	1.62e-05
GTEx	RNA-seq	MFSD6	Brain_Caudate_basal_ganglia	NA	4130	0.0038939	0.0517639	0.00474752	0.0622342	0.87736	chr2:191300402	chr2:191300402	0.155583	G	A	-0.201562	0.0375459	NA	3.85e-07	A	G	0.0487	0.0113	0.5844	1.78e-05
GTEx	RNA-seq	KLHL7-AS1	Brain_Amygdala	NA	5998	1.14e-38	1.65e-13	8.95e-27	0.128877	0.871123	chr7:23269065	chr7:23144197	0.98427	C	T	1.02952	0.0780833	NA	3.68e-20	T	C	0.0981	0.0118	0.6318	9.43e-17
GTEx	RNA-seq	LACTB	Brain_Hippocampus	NA	5555	0.000531	0.0168836	0.00345224	0.10895	0.870184	chr15:63374825	chr15:63379733	0.432358	T	C	0.473187	0.0816391	NA	1.01e-07	C	T	-0.0608	0.0136	0.5162	7.99e-06
GTEx	RNA-seq	CAMLG	Brain_Hypothalamus	NA	4172	0.000172	0.000213	0.0586012	0.0718488	0.869165	chr5:133930528	chr5:133947011	0.103048	C	T	0.934371	0.147679	NA	1.08e-08	T	C	0.1006	0.0188	0.8996	8.49e-08
GTEx	RNA-seq	P4HTM	Brain_Cortex	NA	2660	7.58e-05	0.000434	0.0195898	0.111466	0.868434	chr3:48748989	chr3:48748989	0.280541	T	G	0.190644	0.0418098	NA	1.3e-05	G	T	-0.0683	0.0119	0.3535	9.83e-09
GTEx	RNA-seq	TMEM50A	Brain_Cortex	NA	4249	0.000228	0.0167869	0.00155766	0.113875	0.867552	chr1:25736369	chr1:25719511	0.126663	C	T	0.32673	0.0559846	NA	5.11e-08	T	C	-0.0573	0.0131	0.4631	1.26e-05
GTEx	RNA-seq	ITGA8	Brain_Caudate_basal_ganglia	NA	5586	2.45e-05	0.000123	0.0226617	0.112751	0.86444	chr10:15553496	chr10:15548778	0.0595657	G	A	-0.629767	0.116298	NA	3.12e-07	A	G	-0.066	0.0125	0.2833	1.29e-07
GTEx	RNA-seq	LAT	Brain_Cortex	NA	2162	0.000172	0.000443	0.0380456	0.0969945	0.864344	chr16:28944396	chr16:28952638	0.329588	C	T	-0.326912	0.0681832	NA	4.96e-06	T	C	-0.0703	0.0128	0.3067	4.53e-08
GTEx	RNA-seq	CTSB	Brain_Caudate_basal_ganglia	NA	5319	1.25e-07	3.04e-07	0.0401943	0.0966702	0.863135	chr8:11699988	chr8:11711157	0.530172	C	A	0.388792	0.0706373	NA	2.09e-07	A	C	0.0855	0.013	0.7102	5.63e-11
GTEx	RNA-seq	STX1B	Brain_Cerebellum	NA	2617	2.31e-08	7.75e-08	0.03188	0.106359	0.861761	chr16:31000809	chr16:30999462	0.0817212	C	T	-0.159528	0.0356934	NA	1.82e-05	T	C	-0.0814	0.0119	0.3569	8.76e-12
GTEx	RNA-seq	KLHL7-AS1	Brain_Cerebellar_Hemisphere	NA	5945	1.2e-39	1.77e-13	9.44e-28	0.13871	0.86129	chr7:23269065	chr7:23143113	0.257418	A	G	0.959869	0.0721629	NA	4.27e-24	G	A	0.1004	0.012	0.6378	5.16e-17
GTEx	RNA-seq	CHRNB1	Brain_Cerebellar_Hemisphere	NA	5631	0.00220315	0.00563411	0.0374222	0.09484	0.859901	chr17:7355621	chr17:7363088	0.100508	C	T	0.308701	0.0681874	NA	1.61e-05	T	C	-0.0583	0.0117	0.6433	6.2e-07
GTEx	RNA-seq	SDHDP6	Brain_Caudate_basal_ganglia	NA	4237	3.29e-09	0.0181803	2.25e-08	0.123466	0.858354	chr1:25736369	chr1:25736369	0.608829	T	C	-0.830534	0.100631	NA	2.1e-13	C	T	-0.0692	0.0147	0.5764	2.51e-06
GTEx	RNA-seq	LSM7	Brain_Frontal_Cortex_BA9	NA	5402	3.95e-06	8.92e-05	0.00603717	0.135627	0.858242	chr19:2341047	chr19:2358485	0.177277	T	C	0.356749	0.0620645	NA	1.07e-07	C	T	0.065	0.0117	0.3998	2.77e-08
GTEx	RNA-seq	C8orf58	Brain_Anterior_cingulate_cortex_BA24	NA	5454	2.05e-08	0.000303	9.71e-06	0.142852	0.856836	chr8:22506098	chr8:22525980	0.538233	C	T	-0.382852	0.0547406	NA	5.21e-10	T	C	0.0647	0.0117	0.3595	3.23e-08
GTEx	RNA-seq	ZCWPW1	Brain_Spinal_cord_cervical_c-1	NA	3892	5.63e-14	0.0693313	6.08e-14	0.0739951	0.856674	chr7:100025345	chr7:100096742	0.0941966	T	G	0.849159	0.0842055	NA	1.29e-14	G	T	0.0621	0.0154	0.8213	5.45e-05
GTEx	RNA-seq	ZNF192P1	Brain_Amygdala	NA	6475	2.44e-11	3.62e-08	9.75e-05	0.14333	0.856573	chr6:27676309	chr6:27690453	0.156229	T	G	0.750837	0.113331	NA	7.47e-09	G	T	-0.0866	0.0129	0.7566	2.3e-11
GTEx	RNA-seq	RPAP1	Brain_Substantia_nigra	NA	5120	0.0031588	0.00322092	0.0689278	0.0694281	0.855264	chr15:41809086	chr15:41815649	0.691252	G	A	0.419765	0.0838122	NA	5.45e-06	A	G	0.054	0.0112	0.5317	1.55e-06
GTEx	RNA-seq	PGS1	Brain_Cerebellum	NA	7041	0.00205838	0.0110375	0.0213972	0.113885	0.851622	chr17:76425176	chr17:76420373	0.0586607	A	G	0.447493	0.0809536	NA	2e-07	G	A	-0.0685	0.0152	0.1729	6.73e-06
GTEx	RNA-seq	HSD17B1P1	Brain_Cortex	NA	3592	9.14e-07	0.000278	0.000488	0.147753	0.85148	chr17:40609405	chr17:40599558	0.0998894	T	G	-0.453121	0.0742254	NA	1.46e-08	G	T	-0.0683	0.0125	0.7258	4.95e-08
GTEx	RNA-seq	ARHGAP22	Brain_Anterior_cingulate_cortex_BA24	NA	4687	0.026041	0.0656775	0.0168644	0.0416835	0.849734	chr10:49842655	chr10:49820653	0.108049	A	G	-0.294402	0.0603796	NA	4.84e-06	G	A	0.0468	0.0116	0.5306	5.57e-05
GTEx	RNA-seq	RPAP1	Brain_Amygdala	NA	5003	0.00115548	0.00549378	0.0252056	0.118993	0.849153	chr15:41809086	chr15:41819322	0.761109	T	C	0.406595	0.0775561	NA	1.79e-06	C	T	0.0552	0.0112	0.5755	9.37e-07
GTEx	RNA-seq	RAB7L1	Brain_Spinal_cord_cervical_c-1	NA	4067	5.72e-20	2.73e-20	0.103014	0.0481965	0.848789	chr1:205739266	chr1:205719532	0.468793	A	G	0.308905	0.0807948	NA	0.000312	G	A	-0.1159	0.0112	0.4349	4.87e-25
GTEx	RNA-seq	MYLK2	Brain_Putamen_basal_ganglia	NA	2776	7.9e-05	0.000344	0.0284609	0.123144	0.847971	chr20:30420924	chr20:30373321	0.107803	A	T	-0.380573	0.0754682	NA	2.4e-06	T	A	0.0712	0.0135	0.6874	1.25e-07
GTEx	RNA-seq	MYO15A	Brain_Anterior_cingulate_cortex_BA24	NA	3593	0.00132356	0.00956707	0.0172581	0.123898	0.847953	chr17:17715101	chr17:18063441	0.704582	C	T	0.275347	0.0514649	NA	7.03e-07	T	C	-0.0546	0.0116	0.3839	2.4e-06
GTEx	RNA-seq	ZCWPW1	Brain_Frontal_Cortex_BA9	NA	3924	2.67e-13	0.0734755	2.89e-13	0.0786291	0.847895	chr7:100025345	chr7:100090049	0.195861	C	T	0.721234	0.0714996	NA	9.66e-17	T	C	0.0594	0.0147	0.8104	5.15e-05
GTEx	RNA-seq	TMEM57	Brain_Cerebellum	NA	4270	0.000135	0.0193959	0.000921	0.131763	0.847786	chr1:25736369	chr1:25753565	0.117147	A	G	0.352517	0.0571337	NA	1.01e-08	G	A	-0.0474	0.0113	0.4595	2.53e-05
GTEx	RNA-seq	ZCWPW1	Brain_Amygdala	NA	3890	0.0026233	0.072216	0.00279749	0.0761648	0.846198	chr7:100025345	chr7:100095349	0.303643	G	C	0.577438	0.0936454	NA	4.77e-08	C	G	0.0589	0.0146	0.8099	5.81e-05
GTEx	RNA-seq	CCDC155	Brain_Cerebellar_Hemisphere	NA	5172	9.6e-33	0.0391521	2.88e-32	0.116479	0.844369	chr19:49592980	chr19:49887709	0.179486	G	A	1.09566	0.0760279	NA	1.93e-26	A	G	0.0557	0.014	0.7737	6.87e-05
GTEx	RNA-seq	OXTR	Brain_Anterior_cingulate_cortex_BA24	NA	6525	0.0453162	0.0472956	0.0319033	0.0324537	0.843031	chr3:8811646	chr3:8811646	0.627737	A	G	0.440898	0.0932589	NA	8.68e-06	G	A	0.0567	0.0124	0.6041	4.64e-06
GTEx	RNA-seq	RP11-196G11.2	Brain_Cerebellar_Hemisphere	NA	2558	2.19e-15	1.15e-07	3.03e-09	0.157756	0.842244	chr16:31000809	chr16:31023273	0.115379	A	G	0.488821	0.0584045	NA	3.02e-13	G	A	0.0796	0.012	0.6404	3.33e-11
GTEx	RNA-seq	ZCWPW1	Brain_Cortex	NA	3943	4.32e-07	0.0763882	4.69e-07	0.0820402	0.841571	chr7:100025345	chr7:100090049	0.0959083	C	T	0.548127	0.070229	NA	3.14e-12	T	C	0.0594	0.0147	0.8104	5.15e-05
GTEx	RNA-seq	EIF3KP1	Brain_Caudate_basal_ganglia	NA	5511	4.97e-13	3.56e-05	2.23e-09	0.159041	0.840924	chr5:102537379	chr5:102415525	0.0981376	A	G	0.838198	0.093331	NA	4.06e-15	G	A	0.0687	0.0124	0.7069	2.69e-08
GTEx	RNA-seq	SLC41A1	Brain_Cerebellum	NA	4098	2.75e-21	8.62e-20	0.00494652	0.154192	0.840861	chr1:205739266	chr1:205719532	0.514637	A	G	0.275632	0.055112	NA	2.02e-06	G	A	-0.1159	0.0112	0.4349	4.87e-25
GTEx	RNA-seq	ZCWPW1	Brain_Caudate_basal_ganglia	NA	3944	1.03e-12	0.0777387	1.12e-12	0.0833625	0.838899	chr7:100025345	chr7:100072031	0.14352	C	T	0.689975	0.069449	NA	2.11e-17	T	C	0.055	0.0143	0.8085	0.000122
GTEx	RNA-seq	DRG2	Brain_Cortex	NA	3695	0.00330414	0.00824228	0.043114	0.106711	0.838629	chr17:17715101	chr17:17845800	0.126923	T	A	-0.321742	0.0672382	NA	5.16e-06	A	T	0.0544	0.0114	0.5726	2.02e-06
GTEx	RNA-seq	EIF3C	Brain_Anterior_cingulate_cortex_BA24	NA	2526	0.000194	0.00054	0.042774	0.118186	0.838306	chr16:28944396	chr16:28981511	0.219276	C	G	-0.487636	0.0961374	NA	2.2e-06	G	C	-0.0648	0.0125	0.2873	2.13e-07
GTEx	RNA-seq	CCDC18	Brain_Cerebellar_Hemisphere	NA	4193	0.000478	0.00783735	0.00913104	0.148774	0.833779	chr1:93584606	chr1:93652785	0.0649814	T	C	0.442737	0.0864493	NA	1.42e-06	C	T	0.0563	0.0119	0.3625	2.34e-06
GTEx	RNA-seq	TEAD2	Brain_Amygdala	NA	5155	0.000658	0.0412222	0.00197005	0.122499	0.83365	chr19:49592980	chr19:49886219	0.0448459	A	T	0.552709	0.0959737	NA	2.41e-07	T	A	0.0566	0.0134	0.7606	2.31e-05
GTEx	RNA-seq	PROM2	Brain_Nucleus_accumbens_basal_ganglia	NA	961	0.00560594	0.00787553	0.0642273	0.0893972	0.832894	chr2:95555581	chr2:96000943	0.0603814	T	A	0.353179	0.077511	NA	1.38e-05	A	T	-0.0656	0.0141	0.2438	3.07e-06
GTEx	RNA-seq	LSM7	Brain_Cortex	NA	5412	3.52e-07	0.000109	0.000538	0.166529	0.832823	chr19:2341047	chr19:2356277	0.198816	G	A	0.408948	0.0632612	NA	2.62e-09	A	G	0.0626	0.0116	0.3896	6.75e-08
GTEx	RNA-seq	KCNIP3	Brain_Hippocampus	NA	983	0.00500962	0.00853908	0.0573997	0.0970078	0.832044	chr2:95555581	chr2:95972707	0.0478913	A	G	-0.316214	0.0668408	NA	8.36e-06	G	A	-0.0595	0.0132	0.2632	6.77e-06
GTEx	RNA-seq	ARHGAP22	Brain_Cortex	NA	4760	0.036563	0.0661281	0.023879	0.0423566	0.831073	chr10:49842655	chr10:49842655	0.2124	T	C	-0.290668	0.0597739	NA	3.74e-06	C	T	0.0467	0.0111	0.5059	2.66e-05
GTEx	RNA-seq	RP11-196G11.2	Brain_Hypothalamus	NA	2538	5.41e-08	6.91e-08	0.0748913	0.0947791	0.83033	chr16:31000809	chr16:31000809	0.0971146	A	G	-0.251417	0.0599496	NA	6.64e-05	G	A	-0.0821	0.012	0.3541	7.91e-12
GTEx	RNA-seq	AC005082.12	Brain_Putamen_basal_ganglia	NA	6075	1.42e-14	2.03e-13	0.0111862	0.158874	0.82994	chr7:23269065	chr7:23262435	0.148535	A	T	0.349196	0.0694834	NA	2.57e-06	T	A	0.0983	0.0115	0.6006	1.52e-17
GTEx	RNA-seq	TEAD2	Brain_Nucleus_accumbens_basal_ganglia	NA	5180	0.000733	0.0422031	0.00219666	0.125581	0.829286	chr19:49592980	chr19:49886219	0.0359054	A	T	0.35665	0.0636564	NA	1.63e-07	T	A	0.0566	0.0134	0.7606	2.31e-05
GTEx	RNA-seq	HSD3B7	Brain_Cortex	NA	2662	3.31e-08	9.13e-08	0.0457541	0.125509	0.828737	chr16:31000809	chr16:30981544	0.0871102	G	C	-0.303067	0.0641509	NA	6.64e-06	C	G	-0.0806	0.012	0.3602	1.61e-11
GTEx	RNA-seq	STAG3L5P	Brain_Substantia_nigra	NA	3629	1.01e-08	0.0839491	1.07e-08	0.0883187	0.827732	chr7:100025345	chr7:100081306	0.923308	T	C	0.966874	0.108541	NA	1.88e-12	C	T	0.0555	0.0144	0.8078	0.000116
GTEx	RNA-seq	RP11-1348G14.4	Brain_Hypothalamus	NA	2541	9.63e-06	0.000774	0.00212469	0.169775	0.827317	chr16:28944396	chr16:28944396	0.289115	G	C	0.718116	0.131612	NA	4.61e-07	C	G	-0.0728	0.0128	0.3102	1.35e-08
GTEx	RNA-seq	SUCNR1	Brain_Amygdala	NA	5094	1.13e-07	2.16e-07	0.0599146	0.113625	0.82646	chr3:151112968	chr3:151112968	0.0590287	A	C	-0.376093	0.0936774	NA	0.000155	C	A	0.0784	0.0117	0.6315	2.1e-11
GTEx	RNA-seq	LACTB	Brain_Amygdala	NA	5524	0.000214	0.0231527	0.00138868	0.14967	0.825575	chr15:63374825	chr15:63379733	0.496586	T	C	0.531761	0.0900538	NA	1.35e-07	C	T	-0.0608	0.0136	0.5162	7.99e-06
GTEx	RNA-seq	TMEM50A	Brain_Cerebellum	NA	4250	6.69e-07	0.0224285	4.58e-06	0.152482	0.825084	chr1:25736369	chr1:25719511	0.189991	C	T	0.351961	0.0495609	NA	1.03e-10	T	C	-0.0573	0.0131	0.4631	1.26e-05
GTEx	RNA-seq	RAB7L1	Brain_Caudate_basal_ganglia	NA	4095	5.37e-20	4.42e-20	0.0966338	0.0786654	0.824701	chr1:205739266	chr1:205719532	0.443018	A	G	0.203503	0.0522875	NA	0.000163	G	A	-0.1159	0.0112	0.4349	4.87e-25
GTEx	RNA-seq	KLHL7-AS1	Brain_Cerebellum	NA	6024	7.71e-33	2.26e-13	6.07e-21	0.177133	0.822867	chr7:23269065	chr7:23134790	0.418206	G	A	0.992497	0.0815031	NA	1.55e-22	A	G	0.0979	0.0118	0.6312	1.38e-16
GTEx	RNA-seq	CCDC155	Brain_Cerebellum	NA	5178	7.95e-43	0.0446822	2.38e-42	0.133089	0.822229	chr19:49592980	chr19:49887709	0.996279	G	A	1.09919	0.066851	NA	3.37e-32	A	G	0.0557	0.014	0.7737	6.87e-05
GTEx	RNA-seq	EIF3KP1	Brain_Cerebellum	NA	5512	7.58e-18	3.98e-05	3.41e-14	0.178061	0.8219	chr5:102537379	chr5:102365794	0.20658	C	G	-0.877423	0.083085	NA	1.02e-18	G	C	-0.0691	0.0124	0.2953	2.36e-08
GTEx	RNA-seq	KLHL7-AS1	Brain_Hypothalamus	NA	6011	1.08e-53	2.27e-13	8.52e-42	0.178109	0.821891	chr7:23269065	chr7:23146112	0.184166	T	C	1.19133	0.0746847	NA	2e-27	C	T	0.0984	0.0118	0.6325	7.73e-17
GTEx	RNA-seq	MRPL43	Brain_Cerebellum	NA	4311	8.81e-05	0.0390019	0.000321	0.141437	0.819151	chr10:102896849	chr10:102747363	0.398372	T	G	0.388794	0.0600497	NA	2.33e-09	G	T	-0.0586	0.0128	0.683	4.42e-06
GTEx	RNA-seq	TEAD2	Brain_Cerebellum	NA	5186	0.000936	0.0446294	0.00280351	0.132883	0.818748	chr19:49592980	chr19:49886219	0.0278634	A	T	0.266503	0.049128	NA	3.18e-07	T	A	0.0566	0.0134	0.7606	2.31e-05
GTEx	RNA-seq	RHCE	Brain_Cerebellum	NA	4275	4.75e-12	0.0234405	3.25e-11	0.159466	0.817093	chr1:25736369	chr1:25709258	0.458401	C	A	0.692586	0.074528	NA	1.01e-15	A	C	-0.0564	0.0131	0.4609	1.62e-05
GTEx	RNA-seq	SPTSSB	Brain_Hippocampus	NA	5929	0.000793	0.00215041	0.0488867	0.131694	0.816476	chr3:161077630	chr3:161077630	0.116986	G	A	0.201646	0.0451833	NA	2.36e-05	A	G	-0.0611	0.0118	0.6727	2.4e-07
GTEx	RNA-seq	SDHDP6	Brain_Cerebellar_Hemisphere	NA	4238	0.000604	0.0230636	0.0041281	0.156904	0.815301	chr1:25736369	chr1:25736369	0.585613	T	C	-0.715042	0.125211	NA	1.1e-07	C	T	-0.0692	0.0147	0.5764	2.51e-06
GTEx	RNA-seq	KLHL7-AS1	Brain_Hippocampus	NA	6015	8.72e-63	2.36e-13	6.87e-51	0.184868	0.815132	chr7:23269065	chr7:23125544	0.999986	T	A	1.21818	0.0699106	NA	1.98e-30	A	T	0.0983	0.0119	0.6308	1.24e-16
GTEx	RNA-seq	RAB7L1	Brain_Nucleus_accumbens_basal_ganglia	NA	4092	6.59e-20	3.76e-20	0.118529	0.0668063	0.814665	chr1:205739266	chr1:205719532	0.483683	A	G	0.215289	0.0555357	NA	0.000182	G	A	-0.1159	0.0112	0.4349	4.87e-25
GTEx	RNA-seq	KLHL7-AS1	Brain_Anterior_cingulate_cortex_BA24	NA	6010	1.43e-55	2.37e-13	1.13e-43	0.185799	0.814201	chr7:23269065	chr7:23125544	0.968996	T	A	1.09691	0.0673525	NA	3.74e-28	A	T	0.0983	0.0119	0.6308	1.24e-16
GTEx	RNA-seq	TMED5	Brain_Anterior_cingulate_cortex_BA24	NA	4179	0.00147527	0.00787138	0.0281598	0.149435	0.813059	chr1:93584606	chr1:93587435	0.0610455	T	C	0.244619	0.0525009	NA	1.13e-05	C	T	0.0557	0.0115	0.3713	1.43e-06
GTEx	RNA-seq	EIF3KP1	Brain_Nucleus_accumbens_basal_ganglia	NA	5511	1.04e-11	4.18e-05	4.69e-08	0.187368	0.81259	chr5:102537379	chr5:102398698	0.0432803	G	A	0.773222	0.0917445	NA	1.68e-13	A	G	0.0681	0.0124	0.7065	3.69e-08
GTEx	RNA-seq	SDHDP6	Brain_Frontal_Cortex_BA9	NA	4239	1.85e-12	0.0241929	1.27e-11	0.164632	0.811175	chr1:25736369	chr1:25736369	0.586467	T	C	-0.877055	0.0956753	NA	9.17e-15	C	T	-0.0692	0.0147	0.5764	2.51e-06
GTEx	RNA-seq	KLHL7-AS1	Brain_Spinal_cord_cervical_c-1	NA	5992	2.25e-36	2.41e-13	1.77e-24	0.188911	0.811089	chr7:23269065	chr7:23144947	0.177694	C	T	1.06994	0.0861463	NA	2.37e-18	T	C	0.0992	0.0119	0.6356	9.4e-17
GTEx	RNA-seq	PROM2	Brain_Frontal_Cortex_BA9	NA	962	8.16e-05	0.0152095	0.000935	0.173448	0.810326	chr2:95555581	chr2:95966046	0.0558982	G	T	0.469294	0.0777259	NA	2.94e-08	T	G	-0.0597	0.0132	0.2621	6.45e-06
GTEx	RNA-seq	LSM7	Brain_Hippocampus	NA	5399	1.55e-05	0.00011	0.0237396	0.167374	0.808761	chr19:2341047	chr19:2354787	0.198295	G	C	0.377377	0.0674562	NA	2.41e-07	C	G	0.0627	0.0116	0.388	6.35e-08
GTEx	RNA-seq	CTD-3247F14.2	Brain_Frontal_Cortex_BA9	NA	5589	0.00011	0.000298	0.0524747	0.140829	0.806288	chr8:22506098	chr8:22473158	0.0872215	T	C	0.402445	0.0913344	NA	2.74e-05	C	T	-0.0649	0.0118	0.6687	4.04e-08
GTEx	RNA-seq	RAB7L1	Brain_Anterior_cingulate_cortex_BA24	NA	4075	7.06e-20	3.76e-20	0.126979	0.0668365	0.806185	chr1:205739266	chr1:205719532	0.469466	A	G	0.240591	0.0638231	NA	0.000297	G	A	-0.1159	0.0112	0.4349	4.87e-25
GTEx	RNA-seq	RERE	Brain_Caudate_basal_ganglia	NA	4407	0.0434073	0.0619259	0.0368792	0.0518067	0.805981	chr1:8448404	chr1:8448404	0.283058	G	A	-0.339767	0.0716189	NA	5.74e-06	A	G	-0.0591	0.0136	0.3545	1.42e-05
GTEx	RNA-seq	ZNF667	Brain_Cerebellum	NA	6433	0.0116875	0.0373364	0.0352075	0.111668	0.8041	chr19:56912996	chr19:56960809	0.0987299	T	C	-0.346668	0.0724928	NA	5.1e-06	C	T	0.0508	0.0117	0.5266	1.48e-05
GTEx	RNA-seq	TEAD2	Brain_Caudate_basal_ganglia	NA	5186	0.00388976	0.0455147	0.0116492	0.135505	0.803441	chr19:49592980	chr19:49886219	0.0255952	A	T	0.256849	0.0512778	NA	1.87e-06	T	A	0.0566	0.0134	0.7606	2.31e-05
GTEx	RNA-seq	ZCWPW1	Brain_Hypothalamus	NA	3922	2.3e-07	0.0954402	2.49e-07	0.102384	0.802176	chr7:100025345	chr7:100081306	0.368801	T	C	0.418361	0.0510512	NA	2.13e-12	C	T	0.0555	0.0144	0.8078	0.000116
GTEx	RNA-seq	KCNIP3	Brain_Frontal_Cortex_BA9	NA	985	0.00547034	0.0106981	0.0626797	0.12178	0.799372	chr2:95555581	chr2:95961417	0.0813432	G	T	0.293089	0.0575611	NA	1.77e-06	T	G	0.061	0.0142	0.7587	1.75e-05
GTEx	RNA-seq	NUPL2	Brain_Cerebellar_Hemisphere	NA	5968	7.84e-39	2.56e-13	6.18e-27	0.201081	0.798919	chr7:23269065	chr7:23248158	0.246038	T	C	-0.660118	0.0504395	NA	1.23e-23	C	T	0.0979	0.0118	0.6078	1e-16
GTEx	RNA-seq	BIN3	Brain_Cortex	NA	5618	0.000208	0.000217	0.0987174	0.102063	0.798795	chr8:22506098	chr8:22501830	0.11619	A	C	0.401209	0.0918364	NA	2.77e-05	C	A	-0.0648	0.0118	0.6726	4.38e-08
GTEx	RNA-seq	EIF3KP1	Brain_Cerebellar_Hemisphere	NA	5506	3.65e-19	4.52e-05	1.64e-15	0.20224	0.797715	chr5:102537379	chr5:102518795	0.174787	G	A	1.07745	0.0981353	NA	4.94e-19	A	G	0.0663	0.0125	0.6889	1.02e-07
GTEx	RNA-seq	PTPN20CP	Brain_Nucleus_accumbens_basal_ganglia	NA	3665	0.0523885	0.0753657	0.0311506	0.044016	0.797079	chr10:49842655	chr10:49819522	0.367587	A	C	-0.459809	0.0904728	NA	1.58e-06	C	A	0.0469	0.0118	0.5295	6.78e-05
GTEx	RNA-seq	RAD9A	Brain_Caudate_basal_ganglia	NA	3434	0.00680914	0.145356	0.00233377	0.0490229	0.796478	chr11:68061966	chr11:67184725	0.408448	A	G	0.959318	0.120663	NA	1.06e-12	G	A	-0.1031	0.0277	0.9346	0.000196
GTEx	RNA-seq	NUPL2	Brain_Caudate_basal_ganglia	NA	6045	2e-18	2.6e-13	1.57e-06	0.20376	0.796238	chr7:23269065	chr7:23146112	0.366908	T	C	-0.652276	0.0844652	NA	3.54e-12	C	T	0.0984	0.0118	0.6325	7.73e-17
GTEx	RNA-seq	EME2	Brain_Putamen_basal_ganglia	NA	5732	0.00199081	0.128451	0.00113296	0.0723044	0.796121	chr16:1846211	chr16:1843331	0.278357	A	G	-0.53589	0.0831857	NA	5.86e-09	G	A	-0.0452	0.0118	0.3924	0.000127
GTEx	RNA-seq	TMED5	Brain_Caudate_basal_ganglia	NA	4184	0.000728	0.00951312	0.0138916	0.180797	0.795071	chr1:93584606	chr1:93617403	0.0508946	G	T	0.22748	0.0422374	NA	3.56e-07	T	G	0.0511	0.0118	0.3391	1.49e-05
GTEx	RNA-seq	KCNMB3	Brain_Putamen_basal_ganglia	NA	4616	0.00387103	0.0056675	0.0801285	0.116521	0.793812	chr3:178907849	chr3:178930725	0.0416451	G	T	0.548112	0.122276	NA	2.19e-05	T	G	-0.0701	0.0148	0.8013	2.01e-06
GTEx	RNA-seq	C8orf58	Brain_Hypothalamus	NA	5478	0.000209	0.000226	0.0991429	0.106689	0.793733	chr8:22506098	chr8:22457388	0.080816	A	G	0.39767	0.093969	NA	5.77e-05	G	A	-0.0656	0.012	0.6683	4.09e-08
GTEx	RNA-seq	AC005082.1	Brain_Cerebellum	NA	6036	1.02e-15	2.64e-13	0.0008	0.206934	0.792266	chr7:23269065	chr7:23144182	0.127282	T	A	-0.663029	0.107025	NA	8.96e-09	A	T	0.1007	0.012	0.6393	4.91e-17
GTEx	RNA-seq	RHCE	Brain_Frontal_Cortex_BA9	NA	4274	4.33e-11	0.0266111	2.96e-10	0.18117	0.792219	chr1:25736369	chr1:25709258	0.390011	C	A	0.73953	0.0816761	NA	1.6e-14	A	C	-0.0564	0.0131	0.4609	1.62e-05
GTEx	RNA-seq	TRMT61B	Brain_Spinal_cord_cervical_c-1	NA	5391	5.2e-06	0.0354286	2.54e-05	0.172402	0.792139	chr2:29057718	chr2:29088338	0.0824598	G	T	-0.597978	0.0913535	NA	1.39e-08	T	G	-0.049	0.0113	0.4808	1.55e-05
GTEx	RNA-seq	BIN3	Brain_Hypothalamus	NA	5611	0.000213	0.000227	0.101327	0.106794	0.791439	chr8:22506098	chr8:22534178	0.209186	T	C	-0.399557	0.089088	NA	2.24e-05	C	T	0.0647	0.0118	0.3382	4.32e-08
GTEx	RNA-seq	ZCWPW1	Brain_Nucleus_accumbens_basal_ganglia	NA	3928	4.08e-09	0.100605	4.41e-09	0.108048	0.791348	chr7:100025345	chr7:100090049	0.0762969	C	T	0.582026	0.067746	NA	7.24e-14	T	C	0.0594	0.0147	0.8104	5.15e-05
GTEx	RNA-seq	PPIP5K2	Brain_Spinal_cord_cervical_c-1	NA	5338	4.14e-06	4.26e-05	0.0186283	0.190708	0.790617	chr5:102537379	chr5:102537379	0.0180928	G	A	-0.304944	0.0641769	NA	1.27e-05	A	G	0.0703	0.0125	0.7047	1.75e-08
GTEx	RNA-seq	NUCKS1	Brain_Anterior_cingulate_cortex_BA24	NA	4056	7.61e-20	4.18e-20	0.136935	0.0743809	0.788684	chr1:205739266	chr1:205719532	0.47157	A	G	-0.200095	0.0535541	NA	0.000333	G	A	-0.1159	0.0112	0.4349	4.87e-25
GTEx	RNA-seq	ZCWPW1	Brain_Hippocampus	NA	3934	0.00101373	0.101822	0.00108533	0.108226	0.787853	chr7:100025345	chr7:100095349	0.0531808	G	C	0.454855	0.0768392	NA	5.93e-08	C	G	0.0589	0.0146	0.8099	5.81e-05
GTEx	RNA-seq	LACTB	Brain_Caudate_basal_ganglia	NA	5568	0.00032	0.0281364	0.00208357	0.18224	0.78722	chr15:63374825	chr15:63379733	0.349874	T	C	0.474597	0.0788516	NA	1.9e-08	C	T	-0.0608	0.0136	0.5162	7.99e-06
GTEx	RNA-seq	JMJD7	Brain_Substantia_nigra	NA	5008	0.00270788	0.00673005	0.0591597	0.146248	0.785154	chr15:41809086	chr15:42100725	0.295936	G	C	0.538327	0.103256	NA	2.58e-06	C	G	-0.0533	0.0112	0.4771	1.85e-06
GTEx	RNA-seq	SUCNR1	Brain_Substantia_nigra	NA	5092	2.18e-07	1.91e-07	0.11548	0.100534	0.783986	chr3:151112968	chr3:151132544	0.173782	T	C	-0.518707	0.117673	NA	4.57e-05	C	T	0.0794	0.012	0.6308	3.15e-11
GTEx	RNA-seq	LSM7	Brain_Spinal_cord_cervical_c-1	NA	5377	1.94e-06	0.00014	0.00296763	0.214185	0.782705	chr19:2341047	chr19:2346440	0.263224	A	G	0.398021	0.0677953	NA	1.92e-07	G	A	0.0632	0.0117	0.3863	6.53e-08
GTEx	RNA-seq	KLHL7-AS1	Brain_Putamen_basal_ganglia	NA	6015	1.03e-54	2.77e-13	8.13e-43	0.21769	0.78231	chr7:23269065	chr7:23125544	0.641455	T	A	1.20052	0.0739358	NA	2.39e-28	A	T	0.0983	0.0119	0.6308	1.24e-16
GTEx	RNA-seq	NUPL2	Brain_Frontal_Cortex_BA9	NA	6037	3.38e-20	2.78e-13	2.66e-08	0.217985	0.782015	chr7:23269065	chr7:23248158	0.274015	T	C	-0.644733	0.0793821	NA	1.57e-12	C	T	0.0979	0.0118	0.6078	1e-16
GTEx	RNA-seq	RHCE	Brain_Anterior_cingulate_cortex_BA24	NA	4232	7.26e-09	0.028059	4.96e-08	0.190974	0.780967	chr1:25736369	chr1:25717841	0.134503	A	G	0.76541	0.0944775	NA	3.08e-12	G	A	-0.0573	0.0132	0.4614	1.38e-05
GTEx	RNA-seq	PRSS36	Brain_Hypothalamus	NA	2418	3.36e-08	1.25e-07	0.0465097	0.172551	0.78094	chr16:31000809	chr16:31000809	0.136809	A	G	-0.38968	0.0876072	NA	2.58e-05	G	A	-0.0821	0.012	0.3541	7.91e-12
GTEx	RNA-seq	STAG3L5P	Brain_Spinal_cord_cervical_c-1	NA	3612	1.43e-15	0.106069	1.53e-15	0.113006	0.780925	chr7:100025345	chr7:100078754	0.155379	T	C	0.801815	0.0741879	NA	8.4e-16	C	T	0.0568	0.0144	0.8092	7.95e-05
GTEx	RNA-seq	EIF3KP1	Brain_Cortex	NA	5501	3.41e-06	4.57e-05	0.0153403	0.204738	0.779873	chr5:102537379	chr5:102426513	0.0244279	A	T	0.672446	0.130075	NA	1.01e-06	T	A	0.0701	0.0125	0.7121	2.2e-08
GTEx	RNA-seq	NUPL2	Brain_Cerebellum	NA	6047	3.47e-49	2.82e-13	2.73e-37	0.22107	0.77893	chr7:23269065	chr7:23248158	0.278143	T	C	-0.632156	0.0416141	NA	1.9e-29	C	T	0.0979	0.0118	0.6078	1e-16
GTEx	RNA-seq	AREL1	Brain_Nucleus_accumbens_basal_ganglia	NA	5086	0.00284901	0.0714705	0.00568476	0.14183	0.778165	chr14:75373034	chr14:75173490	0.138888	A	G	0.339923	0.0581713	NA	5.49e-08	G	A	0.0604	0.0149	0.7868	5.2e-05
GTEx	RNA-seq	RHCE	Brain_Hippocampus	NA	4271	4.33e-07	0.0284547	2.96e-06	0.193784	0.777758	chr1:25736369	chr1:25709258	0.219226	C	A	0.782692	0.104979	NA	5.6e-11	A	C	-0.0564	0.0131	0.4609	1.62e-05
GTEx	RNA-seq	NPIPB7	Brain_Spinal_cord_cervical_c-1	NA	2649	0.000381	0.000628	0.0839479	0.137747	0.777296	chr16:28944396	chr16:28944396	0.495999	G	C	0.583629	0.136348	NA	6.7e-05	C	G	-0.0728	0.0128	0.3102	1.35e-08
GTEx	RNA-seq	TMEM163	Brain_Hypothalamus	NA	4616	4.5e-17	1.28e-16	0.0583919	0.165559	0.776049	chr2:135539967	chr2:135537119	0.384581	G	T	-0.419659	0.0978646	NA	4.69e-05	T	G	0.1141	0.0119	0.5571	8.9e-22
GTEx	RNA-seq	RHCE	Brain_Hypothalamus	NA	4269	6.28e-07	0.028699	4.29e-06	0.195451	0.775845	chr1:25736369	chr1:25724146	0.177909	C	T	0.736487	0.100088	NA	1.03e-10	T	C	-0.0588	0.0133	0.4615	9.65e-06
GTEx	RNA-seq	SPPL2A	Brain_Frontal_Cortex_BA9	NA	5364	0.0127475	0.108262	0.0111423	0.0938548	0.773994	chr15:50787409	chr15:51057868	0.0546156	A	C	0.340493	0.0647881	NA	8.9e-07	C	A	0.0599	0.0155	0.8117	0.000111
GTEx	RNA-seq	METTL13	Brain_Anterior_cingulate_cortex_BA24	NA	5321	0.00023	0.000408	0.0819307	0.144464	0.772967	chr1:171701487	chr1:171702864	0.0602356	T	C	-0.25926	0.0569521	NA	1.71e-05	C	T	0.0642	0.0121	0.6932	1.21e-07
GTEx	RNA-seq	AREL1	Brain_Cortex	NA	5093	0.0227549	0.0533009	0.0454151	0.105607	0.772922	chr14:75373034	chr14:75373034	0.161402	C	A	0.221178	0.0462316	NA	5.18e-06	A	C	0.0626	0.0141	0.7872	9.46e-06
GTEx	RNA-seq	WDR6	Brain_Cerebellar_Hemisphere	NA	2667	1.87e-10	0.00088	4.84e-08	0.22672	0.7724	chr3:48748989	chr3:48748989	0.107515	T	G	-0.359289	0.0484036	NA	3.41e-11	G	T	-0.0683	0.0119	0.3535	9.83e-09
GTEx	RNA-seq	RP5-1065P14.2	Brain_Putamen_basal_ganglia	NA	4419	0.00173187	0.176808	0.000491	0.0494006	0.771568	chr1:229373197	chr1:229380668	0.22673	A	G	0.554874	0.0911094	NA	2.81e-08	G	A	0.0482	0.0132	0.6896	0.000254
GTEx	RNA-seq	TMEM17	Brain_Amygdala	NA	3947	0.00909788	0.00502343	0.140123	0.0766001	0.769156	chr2:62719126	chr2:62708803	0.288631	C	A	0.366479	0.0879683	NA	9.2e-05	A	C	0.0645	0.0128	0.6234	4.31e-07
GTEx	RNA-seq	NUBP2	Brain_Frontal_Cortex_BA9	NA	5703	0.00164822	0.146465	0.000936	0.0824125	0.768538	chr16:1846211	chr16:1843331	0.172757	A	G	0.31639	0.051654	NA	1.99e-08	G	A	-0.0452	0.0118	0.3924	0.000127
GTEx	RNA-seq	KLHL7-AS1	Brain_Cortex	NA	6016	4.83e-52	2.96e-13	3.8e-40	0.23271	0.76729	chr7:23269065	chr7:23125544	0.525812	T	A	1.05937	0.0667125	NA	1.16e-30	A	T	0.0983	0.0119	0.6308	1.24e-16
GTEx	RNA-seq	KLHL7-AS1	Brain_Caudate_basal_ganglia	NA	6022	5.37e-68	2.97e-13	4.23e-56	0.233164	0.766836	chr7:23269065	chr7:23125544	0.171624	T	A	1.12036	0.0610326	NA	6.65e-37	A	T	0.0983	0.0119	0.6308	1.24e-16
GTEx	RNA-seq	WDR6	Brain_Cerebellum	NA	2671	1.55e-21	0.000902	4.01e-19	0.232581	0.766517	chr3:48748989	chr3:48836392	0.0826398	G	C	-0.4887	0.0420596	NA	3.2e-21	C	G	-0.0593	0.0118	0.343	5.53e-07
GTEx	RNA-seq	AC005082.12	Brain_Caudate_basal_ganglia	NA	6082	3.34e-15	2.94e-13	0.00263271	0.231079	0.766288	chr7:23269065	chr7:23188109	0.0702693	A	G	0.435778	0.0699011	NA	6.76e-09	G	A	0.0976	0.012	0.6446	3.96e-16
GTEx	RNA-seq	MPI	Brain_Cortex	NA	3660	3.56e-05	0.111861	3.96e-05	0.123668	0.764396	chr15:75289722	chr15:75277412	0.255177	T	G	0.460057	0.0680179	NA	6.07e-10	G	T	-0.0463	0.0114	0.5155	4.84e-05
GTEx	RNA-seq	WDR6	Brain_Caudate_basal_ganglia	NA	2666	0.000422	0.000496	0.109095	0.127559	0.762428	chr3:48748989	chr3:48748989	0.394084	T	G	-0.250355	0.0628357	NA	0.000116	G	T	-0.0683	0.0119	0.3535	9.83e-09
GTEx	RNA-seq	TEX14	Brain_Cerebellum	NA	3619	0.0001	0.0254092	0.000837	0.211716	0.761938	chr17:57027135	chr17:56584205	0.0469769	C	A	-0.586395	0.0964245	NA	1.54e-08	A	C	-0.0494	0.0114	0.6222	1.56e-05
GTEx	RNA-seq	CAB39L	Brain_Frontal_Cortex_BA9	NA	4660	0.00953176	0.0145451	0.0853612	0.129497	0.761065	chr13:49927732	chr13:49918175	0.579557	T	G	-0.801118	0.12941	NA	1.48e-08	G	T	0.0759	0.0178	0.8623	1.99e-05
GTEx	RNA-seq	PROM2	Brain_Hippocampus	NA	960	0.00197468	0.0173685	0.0226239	0.198231	0.759802	chr2:95555581	chr2:96000943	0.060406	T	A	0.392069	0.0796523	NA	3.9e-06	A	T	-0.0656	0.0141	0.2438	3.07e-06
GTEx	RNA-seq	TMED5	Brain_Frontal_Cortex_BA9	NA	4182	0.000234	0.0117964	0.00447342	0.224416	0.75908	chr1:93584606	chr1:93738948	0.0219098	A	G	-0.267388	0.0496221	NA	5.06e-07	G	A	-0.0537	0.0121	0.6532	8.93e-06
GTEx	RNA-seq	WDR6	Brain_Hippocampus	NA	2663	2.36e-09	0.000935	6.1e-07	0.240939	0.758126	chr3:48748989	chr3:48911125	0.426528	T	C	-0.486857	0.0603602	NA	3.18e-12	C	T	-0.0585	0.0119	0.3414	7.87e-07
GTEx	RNA-seq	KAT8	Brain_Caudate_basal_ganglia	NA	2499	4.89e-10	1.76e-07	0.000676	0.242294	0.75703	chr16:31000809	chr16:31048079	0.0863781	T	C	-0.358743	0.0563187	NA	3.49e-09	C	T	-0.0739	0.0115	0.5972	1.38e-10
GTEx	RNA-seq	RP11-196G11.2	Brain_Cortex	NA	2574	3.84e-08	1.38e-07	0.0530887	0.190307	0.756604	chr16:31000809	chr16:31030344	0.0341906	A	C	0.281156	0.0615462	NA	1.25e-05	C	A	0.0791	0.012	0.6404	3.78e-11
GTEx	RNA-seq	EME2	Brain_Caudate_basal_ganglia	NA	5742	5.95e-06	0.155595	3.39e-06	0.0878611	0.756535	chr16:1846211	chr16:1815946	0.366818	T	C	-0.517624	0.0667381	NA	2.97e-12	C	T	-0.0438	0.0118	0.418	0.000209
GTEx	RNA-seq	RP11-22P6.2	Brain_Cerebellum	NA	2384	1.3e-05	0.00108941	0.00287163	0.239505	0.756521	chr16:28944396	chr16:28922149	0.122791	T	C	0.48373	0.0859977	NA	1.29e-07	C	T	-0.0656	0.0125	0.3213	1.54e-07
GTEx	RNA-seq	SH2B1	Brain_Cerebellum	NA	2410	1.42e-07	0.0011035	3.13e-05	0.242611	0.756254	chr16:28944396	chr16:28913787	0.0787053	C	T	0.265974	0.0406493	NA	1.66e-09	T	C	-0.0648	0.0123	0.3381	1.5e-07
GTEx	RNA-seq	RHCE	Brain_Cortex	NA	4274	3.33e-12	0.0312718	2.28e-11	0.213074	0.755655	chr1:25736369	chr1:25717841	0.259088	A	G	0.692599	0.0743366	NA	1.08e-15	G	A	-0.0573	0.0132	0.4614	1.38e-05
GTEx	RNA-seq	TMED5	Brain_Cerebellar_Hemisphere	NA	4186	0.00127753	0.0109615	0.0243865	0.208486	0.754888	chr1:93584606	chr1:93539656	0.0329063	T	G	0.217985	0.0452222	NA	4.96e-06	G	T	0.0546	0.012	0.3494	5.43e-06
GTEx	RNA-seq	PPP1CB	Brain_Cerebellum	NA	5259	0.00877905	0.0331755	0.0428732	0.161261	0.753911	chr2:29057718	chr2:29083075	0.060391	C	T	0.245336	0.0493307	NA	2.28e-06	T	C	-0.0484	0.0112	0.4882	1.62e-05
GTEx	RNA-seq	ABCG4	Brain_Nucleus_accumbens_basal_ganglia	NA	4819	0.0458737	0.0414317	0.0839436	0.0750615	0.753689	chr11:118992177	chr11:118992177	0.0842455	C	T	-0.243446	0.0592951	NA	7.86e-05	T	C	-0.0519	0.0116	0.4114	7.3e-06
GTEx	RNA-seq	ZSCAN31	Brain_Amygdala	NA	6551	4.37e-09	5.82e-08	0.0172521	0.229155	0.753592	chr6:27676309	chr6:27676309	0.253576	G	A	0.643729	0.136913	NA	1.36e-05	A	G	-0.0911	0.0127	0.7361	8.42e-13
GTEx	RNA-seq	TRMT61B	Brain_Anterior_cingulate_cortex_BA24	NA	5447	0.00589165	0.0360493	0.028834	0.175673	0.753552	chr2:29057718	chr2:29046185	0.0504225	T	C	-0.288514	0.0607142	NA	7.89e-06	C	T	-0.0484	0.0112	0.4945	1.62e-05
GTEx	RNA-seq	TRMT61B	Brain_Putamen_basal_ganglia	NA	5404	0.000112	0.0420132	0.000547	0.204684	0.752644	chr2:29057718	chr2:29009089	0.193664	A	C	-0.559961	0.0895152	NA	1.35e-08	C	A	-0.0489	0.0115	0.434	2.05e-05
GTEx	RNA-seq	ZNF582-AS1	Brain_Amygdala	NA	6345	0.0330229	0.0290422	0.0993084	0.0865854	0.752041	chr19:56912996	chr19:56907816	0.22371	T	C	-0.456492	0.103012	NA	3.61e-05	C	T	-0.0565	0.0124	0.5166	5.29e-06
GTEx	RNA-seq	ZCWPW1	Brain_Substantia_nigra	NA	3903	0.000961	0.120255	0.00102656	0.127744	0.750014	chr7:100025345	chr7:100090049	0.0762359	C	T	0.57812	0.0952803	NA	1.05e-07	T	C	0.0594	0.0147	0.8104	5.15e-05
