# Supplementary material for: Identification of Candidate Parkinson Disease Genes by Integrating Genome-Wide Association Study, Expression, and Epigenetic Data Sets
Source: JAMA Neurol. 2021 Feb 1;78(4):1–10. doi: 10.1001/jamaneurol.2020.5257 (PMC7851759; doi:10.1001/jamaneurol.2020.5257)
Supplement: Supplement 8. — eTable 7. [file jamaneurol-e205257-s008.xlsx]

## Sheet: Sheet1
Kia DA, Zhang D, Guelfi S, et al; United Kingdom Brain Expression Consortium (UKBEC); International Parkinson’s Disease Genomics Consortium (IPDGC). Identification of candidate Parkinson disease genes by integrating genome-wide association study, expression, and epigenetic data sets. JAMA Neurol. Published online February 1, 2021. doi:10.1001/jamaneurol.2020.5257
		Enrichment all important genes close to PD nodes
5 = internode between 2 coloc		Gene	Key
4 = internode between 1 coloc and 1 PD		RNF2	5
1 = coloc genes		IRS4	5
		SH3KBP1	4
		NCBP1	4
		MARK2	4
		GRB2	4
		EGFR	4
		FBF1	4
		DCAF7	4
		CSNK2A1	4
		RGS2	4
		CDC37	4
		CBL	4
		RAB29	1
		GPNMB	1
		WDR6	1
		CD38	1
		PCGF3	1
		NUPL2	1
		CTSB	1
